# Supplementary material for: Evolution of Neo-RAS-WT in Circulating Tumor DNA from First-Line to Subsequent Therapies in Metastatic Colorectal Cancer
Source: Cancers (Basel). 2025 Mar 22;17(7):1070. doi: 10.3390/cancers17071070 (PMC11987899; doi:10.3390/cancers17071070)
Supplement: Supplementary file 1 [file cancers-17-01070-s001.zip]

Archive with 1 entries (1 files):
- cancers-3476730-supplementary.pdf
